# Supplementary material for: Transient risk of ambient fine particulate matter on hourly cardiovascular events in Tainan City, Taiwan
Source: PLoS One. 2020 Aug 21;15(8):e0238082. doi: 10.1371/journal.pone.0238082 (PMC7442245; doi:10.1371/journal.pone.0238082)
Supplement: S1 Data — (XLSX) [file pone.0238082.s001.xlsx]

## Sheet: Descriptive data
Table 1
			All cases		PM2.5> 10 ug/m3		PM2.5>25 ug/m3
			N (%)		N (%)		N (%)
	Total		26749	(100.0%)	21756	(100.0%)	12524	(100.0%)
	Gender
		Male	10310	(38.5%)	8409	(38.7%)	4894	(39.1%)
		Female	16439	(61.5%)	13347	(61.3%)	7630	(60.9%)
	Age
		< 65	12157	(45.4%)	9795	(45.0%)	5633	(45.0%)
		≥ 65	14592	(54.6%)	11961	(55.0%)	6891	(55.0%)
	Onset time
		8 am - 7 pm	9155	(34.2%)	7433	(34.2%)	4255	(34.0%)
		8 pm - 7 am	17594	(65.8%)	14323	(65.8%)	8269	(66.0%)
	Cardiovascular disease
		Heart failure	2127	(8.0%)	1760	(8.1%)	1055	(8.4%)
		Irregular heartbeat	2280	(8.5%)	1871	(8.6%)	1097	(8.8%)
		Cerebrovascular disease	15322	(57.3%)	12345	(56.7%)	7093	(56.6%)
		Ischemic heart disease	5918	(22.1%)	4881	(22.4%)	2740	(21.9%)
		Peripheral vascular disease	1102	(4.1%)	899	(4.1%)	539	(4.3%)

## Sheet: event_nonevent
Species	Unit	Non-Event		Event
		Mean	STD	Mean	STD
Temperature	degree	24.71	5.22	21.14	5.01
Relative Humidity	%	75.86	11.25	68.57	13.25
Wind Speed	m/s	2.36	1.32	2.49	1.39
PM10	μg/m3	67.37	39.01	126.98	97.66
PM2.5-10	μg/m3	42.1	25.34	78.49	65.48
PM2.5	μg/m3	25.8	18.61	48.6	39.6
NO2	ppb	14.49	8.34	19.69	8.92
NO	ppb	3.37	4.58	3.64	5.01
SO2	ppb	3.77	2.23	5.4	2.7
CO	ppm	0.4	0.2	0.54	0.2
O3	ppb	30.15	22.37	36.39	25.05

## Sheet: all data
Time before emergency visit	OR	LCL	UCL
0	1.0108	1.00172	1.01997
1	1.01177	1.00274	1.02087
2	1.01199	1.00298	1.02107
3	1.01222	1.00317	1.02135
6	1.01154	1.00215	1.02102
12	1.01352	1.00379	1.02335
24	1.01381	1.00315	1.02458
48	1.01401	1.00171	1.02647

## Sheet: PM2.5>10
Lag (hr)	OR	LCL	UCL
0	1.03031	1.01978	1.04096
1	1.03204	1.02155	1.04264
2	1.03343	1.02296	1.04401
3	1.03502	1.0245	1.04564
6	1.03771	1.02677	1.04876
12	1.04223	1.03085	1.05374
24	1.04644	1.03393	1.05909
48	1.05052	1.03583	1.06541

## Sheet: PM2.5>25
Lag (hr)	OR	LCL	UCL
0	1.11078	1.09309	1.12875
1	1.11704	1.09923	1.13515
2	1.13408	1.11558	1.1529
3	1.14615	1.1271	1.16552
6	1.17162	1.15074	1.19288
12	1.21617	1.19219	1.24065
24	1.26564	1.23735	1.29457
48	1.26881	1.23737	1.30106

## Sheet: PM2.5>54
Lag (hr)	OR	LCL	UCL
0	1.26507	1.13341	1.41201
1	1.32298	1.17778	1.48607
2	1.49129	1.30411	1.70534
3	1.54814	1.34631	1.78022
6	1.66867	1.43093	1.9459
12	2.12311	1.72283	2.6164
24	2.58811	1.97132	3.39788
48	2.50224	1.91372	3.27175

## Sheet: combine＿10
		Parameters	PM2.5 OR (per 10 μg/m3 )			Event OR (Event/Non-Event)
	Ｎ		Mean	LCL	UCL	Mean	LCL	UCL
	21756	All	1.02655	1.0158	1.03742	2.07679	1.46972	2.9346
Age	11961	Age ≧ 65	1.02122	1.00245	1.04033	1.05626	0.938068	1.18935
	9795	Age < 65	1.02566	1.00138	1.05053	1.06736	0.919571	1.23889
Gender	8409	Male	1.03106	1.01272	1.04974	1.06374	0.95204	1.18854
	13347	Female	1.02456	0.99823	1.05159	1.077	0.909241	1.27571
Adimission Period	7433	Daytime	1.0219	1.00255	1.04164	1.04648	0.931431	1.17573
	14323	Nighttime	1.03776	1.01162	1.06457	1.1183	0.946683	1.32103
								PM2.5 OR
								(per 10 μg/m3 )

## Sheet: Disease type_10
Disease Type		ICD-9 Code	Odds Ratio
	N		Mean	LCL	UCL
Heart failure	1760	428	1.04263	0.954417	1.139
Arrhythmia	1871	426-427	0.954541	0.849458	1.07262
Cerebrovascular disease	12345	430-437	1.03067	1.01039	1.05135
Ischemic heart disease	4881	410-414	1.02345	0.972817	1.07673
Peripheral vascular disease	899	440-449	1.08297	0.926679	1.26562

## Sheet: combine_25
		Parameters	PM2.5 OR (per 10 μg/m3 )			Event OR (Event/Non-Event)
	N		Mean	LCL	UCL	Mean	LCL	UCL
	12524	All	1.05965	1.02714	1.0932	12.9368	2.31923	72.1618
Age	6891	Age ≧ 65	1.05713	1.00004	1.11748	1.41449	0.887788	2.25366
	5633	Age < 65	1.05454	0.980867	1.13374	1.27158	0.839626	2.19244
Gender	4894	Male	1.06346	1.00788	1.12211	1.37924	0.88933	2.13904
	7630	Female	1.09763	1.0102	1.19263	1.42156	0.829343	2.80477
Adimission Period	4255	Daytime	1.05422	0.99837	1.11319	1.29423	0.813191	2.05984
	8269	Nighttime	1.10465	1.0217	1.19433	1.42323	0.752447	2.32841
Species		Unit	Non-Event		Event				Parameters	Unit
			Mean	STD	Mean	STD		Factor
Temperature		degree	24.7145	5.21818	21.1364	5.01095		1
Relative Humidity		%	75.855	11.2545	68.5714	13.2472		1	Temperature	per degree
Wind Speed		m/s	2.35817	1.32339	2.4883	1.39468		1	Relative Humidity	percent
PM2.5		μg/m3	25.7979	18.6077	48.6005	39.5974		0.1	Wind Speed	per m/s
PM10		μg/m3	67.3666	39.0085	126.98	97.6588		0.1	PM2.5	per 10 μg/m3
CO		ppm	0.39801	0.201564	0.544039	0.199866		10	PM10	per 10 μg/m3
O3		ppb	30.1461	22.3655	36.3925	25.0499		0.1	CO	per 0.1 ppm
									O3	per 10 ppb

## Sheet: Disease type_25
Disease Type		ICD-9 Code	Odds Ratio
	N		Mean	LCL	UCL
Heart failure	1055	428	1.17639	0.822106	1.68335
Arrhythmia	1097	426-427	1.16256	0.794674	1.70075
Cerebrovascular disease	7093	430-437	1.04706	0.990802	1.1065
Ischemic heart disease	2740	410-414	1.07425	0.923657	1.24939
Peripheral vascular disease	539	440-449	1.48494	0.663932	3.32118
